# Supplementary material for: C-type cytochrome-initiated reduction of bacterial lytic polysaccharide monooxygenases
Source: Biochem J. 2021 Jul 28;478(14):2927–44. doi: 10.1042/BCJ20210376 (PMC8981238; doi:10.1042/BCJ20210376)
Supplement: Supplementary Spreadsheet S1 [file BCJ-478-2927-s2.xlsx]

## Sheet: Fig1a_Glyn
GenBank	Organism	Modules
QDU28240.1	Anatilimnocola aggregata ETA_A8	[X183][X132]
QEH32581.1	Aquisphaera giovannonii OJF2	[X183][X132]
QDV25650.1	Aureliella helgolandensis Q31a	[X183][X132]
QEG37985.1	Bythopirellula goksoyri Pr1d	[X183][X132]
QDT63232.1	Calycomorphotria hydatis V22	[X183][X132]
AWB65086.1	Catenovulum sp. CCB-QB4	[CBM2][X158][FN3][X183][DUF1587][X132]
AWB68855.1	Catenovulum sp. CCB-QB4	[CBM26][CBM26][CBM26][CBM26][X183][X132]
QDT55181.1	Caulifigura coniformis Pan44	[X183][X132]
QEI20134.1	Cellvibrio japonicus ADPT1-KOJIBIOSE	[CBM2][X158][FN3][X183][DUF1587][X132]
QEI20353.1	Cellvibrio japonicus ADPT1-KOJIBIOSE	[CBM26][CBM26][CBM26][CBM26][X183][X132]
QEI16556.1	Cellvibrio japonicus ADPT2-NIGEROSE	[CBM2][X158][FN3][X183][DUF1587][X132]
QEI16775.1	Cellvibrio japonicus ADPT2-NIGEROSE	[CBM26][CBM26][CBM26][CBM26][X183][X132]
QEI12982.1	Cellvibrio japonicus ADPT3-ISOMALTOSE	[CBM2][X158][FN3][X183][DUF1587][X132]
QEI13201.1	Cellvibrio japonicus ADPT3-ISOMALTOSE	[CBM26][CBM26][CBM26][CBM26][X183][X132]
ACE86341.1	Cellvibrio japonicus Ueda107	[CBM2][X158][FN3][X183][DUF1587][X132]
ACE85692.1	Cellvibrio japonicus Ueda107	[CBM26][CBM26][CBM26][CBM26][X183][X132]
QEY14664.1	Cellvibrio sp. KY-GH-1	[CBM2][X158][FN3][X183][ X183][X132]
QEY14671.1	Cellvibrio sp. KY-GH-1	[CBM2][X158][FN3][X183][DUF1587][X132]
QEY19017.1	Cellvibrio sp. KY-GH-1	[CBM26][CBM26][CBM26][X183][X132]
QEY10791.1	Cellvibrio sp. KY-YJ-3	[CBM2][X158][FN3][X183][DUF1587][X132]
ARU28106.1	Cellvibrio sp. PSBB006	[CBM2][X158][FN3][X183][DUF1587][X132]
AQT62022.1	Cellvibrio sp. PSBB023	[CBM2][X158][FN3][X183][DUF1587][X132]
VTR99953.1	Gemmata massiliana	[X183][X132]
AMV23467.1	Gemmata sp. SH-PL17	[X183][X132]
QDT43146.1	Gimesia alba Pan241w	[X183][X132]
QDT91794.1	Gimesia algae Pan161	[X183][X132]
QDT97255.1	Gimesia aquarii V144	[X183][X132]
QDV51282.1	Gimesia fumaroli Enr17	[X183][X132]
QEG17479.1	Gimesia maris DSM 8797	[X183][X132]
QGQ29453.1	Gimesia maris DSM 8797	[X183][X132]
AJQ95003.1	Gynuella sunshinyii YC6258	[GH9][X183]
AJQ94301.1	Gynuella sunshinyii YC6258	[X183][DUF1587][X132]
AJQ96020.1	Gynuella sunshinyii YC6258	[X183][X183][X183][X183][DUF1587][X132]
QEL13441.1	Limnoglobus roseus PX52	[X183][X132]
QDU40035.1	Maioricimonas rarisocia Mal4	[X183][X132]
QEG23067.1	Mariniblastus fucicola FC18	[X183][X132]
AAU92474.1	Methylococcus capsulatus str. Bath	[CBM2][CBM2][FN3][X183][DUF1587][X132]
AQQ68867.1	Microbulbifer agarilyticus GP101	[CBM26][CBM26][X183][X132]
QHQ40254.1	Microbulbifer hydrolyticus IRE-31	[CBM26][CBM26][X183][X132]
QIL91414.1	Microbulbifer sp. SH-1	[CBM2][CBM2][X183][X132]
QIL90217.1	Microbulbifer sp. SH-1	[CBM26][CBM26][X183][X132]
QKX16060.1	Microbulbifer sp. YPW1	[CBM2][CBM2][X183][X132]
QKX17156.1	Microbulbifer sp. YPW1	[CBM26][CBM26][X183][X132]
AMX01740.1	Microbulbifer thermotolerans DAU221	[CBM2][CBM2][X183][X132]
ARU57408.1	Oleiphilus messinensis ME102	[X158][FN3][X183][DUF1587][X132]
APW59303.1	Paludisphaera borealis PX4	[X183][X132]
QOV92427.1	Phycisphaerales bacterium M1803	[X183][X132]
ADB16943.1	Pirellula staleyi DSM 6068	[X183][X132]
AMV22686.1	Planctomyces sp. SH-PL14	[X183][X132]
AMV36659.1	Planctomyces sp. SH-PL62	[X183][X132]
QDU15426.1	Planctomycetes bacterium CA11	[X183][X132]
QDS95965.1	Planctomycetes bacterium FF011L	[X183][X132]
QEF98989.1	Planctomycetes bacterium Mal15	[X183][X132]
QDT79803.1	Planctomycetes bacterium Mal35	[X183][X132]
QDT85520.1	Planctomycetes bacterium MalM14	[X183][X132]
QDT68877.1	Planctomycetes bacterium MalM25	[X183][X132]
QDV81970.1	Planctomycetes bacterium TBK1r	[X183][X132]
QDU10823.1	Planctomycetes bacterium V202	[X183][X132]
QDU03615.1	Planctomycetes bacterium V6	[X183][X132]
AOT20207.1	Pseudoalteromonas luteoviolacea S4054	[CBM2][X158][FN3][X183][DUF1587][X132]
AOT15542.1	Pseudoalteromonas luteoviolacea S40542	[CBM2][X158][FN3][X183][DUF1587][X132]
AOT10388.1	Pseudoalteromonas luteoviolacea S4054249	[CBM2][X158][FN3][X183][DUF1587][X132]
ALO44436.1	Pseudoalteromonas phenolica KCTC 12086	[CBM2][X158][FN3][X183][DUF1587][X132]
QPB85861.1	Pseudoalteromonas rubra S4059	[CBM2][X158][FN3][X183][DUF1587][X132]
ALQ09882.1	Pseudoalteromonas sp. Bsw20308	[CBM26][CBM26][CBM26][CBM26][X183][X132]
QTL37798.1	Pseudoalteromonas viridis BBR56	[CBM2][X158][FN3][X183][DUF1587][X132]
QEG41031.1	Roseimaritima ulvae UC8	[X183][X132]
QIF01198.1	Roseimicrobium sp. ORNL1	[X183][X132]
ABD80445.1	Saccharophagus degradans 2-40	[CBM2][X158][FN3][X183][DUF1587][X132]
AFU99203.1	Simiduia agarivorans SA1 = DSM 21679	[CBM73][X158][FN3][X183][DUF1587][X132]
AGA25342.1	Singulisphaera acidiphila DSM 18658	[X183][X132]
QDV44397.1	Stieleria neptunia Enr13	[X183][X132]
QDV38904.1	Tautonia plasticadhaerens ElP	[X183][X132]
ACR14707.1	Teredinibacter turnerae T7901	[CBM10][CBM2][X183]
ACR10928.1	Teredinibacter turnerae T7901	[X183][X183][X183][DUF1587][X132]
ACR10928.1	Teredinibacter turnerae T7901	[X183][X183][X183][DUF1587][X132]
QTX12800.1	Thiothrix fructosivorans ATCC 49748	[CBM2][CBM2][CBM2][FN3][FN3][X183][DUF1587][X132]
QTR50260.1	Thiothrix sp. A52	[CBM2][CBM2][CBM2][FN3][FN3][X183][DUF1587][X132]
QTR52068.1	Thiothrix unzii A1	[CBM2][CBM2][CBM2][FN3][FN3][X183][DUF1587][X132]
ACY24860.1	uncultured organism	[CBM2][X158][FN3][X183][DUF1587][X132]
ACY24864.1	uncultured organism	[CBM2][X158][FN3][X183][X183][X132]
QDU20629.1	Urbifossiella limnaea ETA_A1	[X183][X132]
